# Supplementary material for: The impact of an integrated, interprofessional knowledge translation intervention on access to inpatient rehabilitation for persons with cognitive impairment
Source: PLoS One. 2022 Sep 1;17(9):e0266651. doi: 10.1371/journal.pone.0266651 (PMC9436086; doi:10.1371/journal.pone.0266651)
Supplement: S1 Dataset — (CSV) [file pone.0266651.s001.csv]

Referral_Rate	any_CI	Intervention	Month	Site
1	No	0	1	Site 1
0.875	Yes	0	1	Site 1
1	No	0	1	Site 2
0.648648649	Yes	0	1	Site 2
0.833333333	No	0	1	Site 3
0.820512821	Yes	0	1	Site 3
1	No	0	1	Site 4
0.594594595	Yes	0	1	Site 4
0	No	0	1	Site 5
0.133333333	Yes	0	1	Site 5
0.833333333	No	0	2	Site 1
0.864864865	Yes	0	2	Site 1
0.545454545	No	0	2	Site 2
0.810810811	Yes	0	2	Site 2
0.916666667	No	0	2	Site 3
0.692307692	Yes	0	2	Site 3
0.909090909	No	0	2	Site 4
0.678571429	Yes	0	2	Site 4
0.142857143	No	0	2	Site 5
0.263157895	Yes	0	2	Site 5
0.888888889	No	0	3	Site 1
0.833333333	Yes	0	3	Site 1
0.666666667	No	0	3	Site 2
0.787234043	Yes	0	3	Site 2
1	No	0	3	Site 3
1	Yes	0	3	Site 3
1	No	0	3	Site 4
0.80952381	Yes	0	3	Site 4
0.4	No	0	3	Site 5
0.333333333	Yes	0	3	Site 5
1	No	0	4	Site 1
0.931034483	Yes	0	4	Site 1
1	No	0	4	Site 2
0.72972973	Yes	0	4	Site 2
0.857142857	No	0	4	Site 3
0.909090909	Yes	0	4	Site 3
1	No	0	4	Site 4
0.8	Yes	0	4	Site 4
0.333333333	No	0	4	Site 5
0.277777778	Yes	0	4	Site 5
1	No	0	5	Site 1
1	Yes	0	5	Site 1
0.75	No	0	5	Site 2
0.675675676	Yes	0	5	Site 2
1	No	0	5	Site 3
0.909090909	Yes	0	5	Site 3
0.8	No	0	5	Site 4
0.806451613	Yes	0	5	Site 4
0	No	0	5	Site 5
0.352941176	Yes	0	5	Site 5
1	No	0	6	Site 1
0.815789474	Yes	0	6	Site 1
0.4	No	0	6	Site 2
0.681818182	Yes	0	6	Site 2
1	No	0	6	Site 3
0.9	Yes	0	6	Site 3
1	No	0	6	Site 4
0.761904762	Yes	0	6	Site 4
0.5	No	0	6	Site 5
0.75	Yes	0	6	Site 5
0.8	No	0	7	Site 1
0.851851852	Yes	0	7	Site 1
0.666666667	No	0	7	Site 2
0.648148148	Yes	0	7	Site 2
0.6	No	0	7	Site 3
0.66	Yes	0	7	Site 3
0.8	No	0	7	Site 4
0.82	Yes	0	7	Site 4
1	No	0	7	Site 5
0.517241379	Yes	0	7	Site 5
0.727272727	No	0	8	Site 1
0.808510638	Yes	0	8	Site 1
0.466666667	No	0	8	Site 2
0.595744681	Yes	0	8	Site 2
0.928571429	No	0	8	Site 3
0.921052632	Yes	0	8	Site 3
0.833333333	No	0	8	Site 4
0.675675676	Yes	0	8	Site 4
0.692307692	No	0	8	Site 5
0.566666667	Yes	0	8	Site 5
0.666666667	No	0	9	Site 1
0.762711864	Yes	0	9	Site 1
0.666666667	No	0	9	Site 2
0.6875	Yes	0	9	Site 2
0.9	No	0	9	Site 3
0.787234043	Yes	0	9	Site 3
0.75	No	0	9	Site 4
0.607142857	Yes	0	9	Site 4
0.25	No	0	9	Site 5
0.685714286	Yes	0	9	Site 5
0.909090909	No	0	10	Site 1
0.833333333	Yes	0	10	Site 1
0.727272727	No	0	10	Site 2
0.586206897	Yes	0	10	Site 2
0.928571429	No	0	10	Site 3
0.733333333	Yes	0	10	Site 3
0.818181818	No	0	10	Site 4
0.551724138	Yes	0	10	Site 4
0.666666667	No	0	10	Site 5
0.473684211	Yes	0	10	Site 5
1	No	0	11	Site 1
0.815789474	Yes	0	11	Site 1
0.833333333	No	0	11	Site 2
0.707317073	Yes	0	11	Site 2
0.714285714	No	0	11	Site 3
0.815789474	Yes	0	11	Site 3
0.666666667	No	0	11	Site 4
0.727272727	Yes	0	11	Site 4
0.75	No	0	11	Site 5
0.590909091	Yes	0	11	Site 5
1	No	0	12	Site 1
0.805555556	Yes	0	12	Site 1
0.6	No	0	12	Site 2
0.736842105	Yes	0	12	Site 2
0.75	No	0	12	Site 3
0.636363636	Yes	0	12	Site 3
0.8	No	0	12	Site 4
0.642857143	Yes	0	12	Site 4
0.75	No	0	12	Site 5
0.590909091	Yes	0	12	Site 5
1	No	1	19	Site 1
1	Yes	1	19	Site 1
0.428571429	No	1	19	Site 2
0.857142857	Yes	1	19	Site 2
0.666666667	No	1	19	Site 3
0.866666667	Yes	1	19	Site 3
1	No	1	19	Site 4
0.761904762	Yes	1	19	Site 4
0.6	No	1	19	Site 5
0.583333333	Yes	1	19	Site 5
0.857142857	No	1	20	Site 1
0.885714286	Yes	1	20	Site 1
0.8	No	1	20	Site 2
0.764705882	Yes	1	20	Site 2
0.75	No	1	20	Site 3
0.764705882	Yes	1	20	Site 3
0.857142857	No	1	20	Site 4
0.866666667	Yes	1	20	Site 4
0.8	No	1	20	Site 5
0.727272727	Yes	1	20	Site 5
0.909090909	No	1	21	Site 1
0.886363636	Yes	1	21	Site 1
1	No	1	21	Site 2
0.840909091	Yes	1	21	Site 2
0.25	No	1	21	Site 3
0.871794872	Yes	1	21	Site 3
0.818181818	No	1	21	Site 4
0.813953488	Yes	1	21	Site 4
0.777777778	No	1	21	Site 5
0.793103448	Yes	1	21	Site 5
0.9	No	1	22	Site 1
0.8125	Yes	1	22	Site 1
0.461538462	No	1	22	Site 2
0.775	Yes	1	22	Site 2
0.6	No	1	22	Site 3
0.909090909	Yes	1	22	Site 3
0.769230769	No	1	22	Site 4
0.741935484	Yes	1	22	Site 4
0.857142857	No	1	22	Site 5
0.666666667	Yes	1	22	Site 5
1	No	1	23	Site 1
0.8	Yes	1	23	Site 1
1	No	1	23	Site 2
0.733333333	Yes	1	23	Site 2
0.666666667	No	1	23	Site 3
0.612903226	Yes	1	23	Site 3
0.75	No	1	23	Site 4
0.689655172	Yes	1	23	Site 4
0.4	No	1	23	Site 5
0.826086957	Yes	1	23	Site 5
0.875	No	1	24	Site 1
0.862068966	Yes	1	24	Site 1
0.846153846	No	1	24	Site 2
0.933333333	Yes	1	24	Site 2
0.75	No	1	24	Site 3
0.846153846	Yes	1	24	Site 3
0.857142857	No	1	24	Site 4
0.870967742	Yes	1	24	Site 4
0.285714286	No	1	24	Site 5
0.681818182	Yes	1	24	Site 5
1	No	1	25	Site 1
0.853658537	Yes	1	25	Site 1
0.75	No	1	25	Site 2
0.615384615	Yes	1	25	Site 2
0.75	No	1	25	Site 3
0.842105263	Yes	1	25	Site 3
0.888888889	No	1	25	Site 4
0.857142857	Yes	1	25	Site 4
0.833333333	No	1	25	Site 5
0.703703704	Yes	1	25	Site 5
